# Supplementary material for: Ecological Divergence Within the Enterobacterial Genus Sodalis: From Insect Symbionts to Inhabitants of Decomposing Deadwood
Source: Front Microbiol. 2021 Jun 11;12:668644. doi: 10.3389/fmicb.2021.668644 (PMC8226273; doi:10.3389/fmicb.2021.668644)
Supplement: Supplementary Table 1 — List of available Sodalis genomes together with genome, life strategy metadata and description of referencing studies. [file Table_1.XLSX]

## Sheet: metadata_used
Supplementary Table 1: List of available Sodalis genomes together with genome, life strategy metadata and description of referencing studies.
organism_name	infraspecific_name	assembly_accession	bioproject	biosample	asm_name	genome_length	gc_content	num_genes	avg_gene_length	num_genes_per_kb	singleton_gene_clusters	num_gene_clusters	wood-associated	host	host_order	taxid	species_taxid	seq_rel_date	submitter	url	publ_doi	publication
Sodalis glossinidius str. 'morsitans'	strain=morsitans	GCA_000010085.1	PRJNA16309	SAMD00061079	ASM1008v1	4292502	0.545049	5197	618.707	1.21072	65	4046	no	Glossina morsitans	Diptera	343509	63612	2006-01-10	Kitasato Institute for Life Sciences, Japan	https://www.ncbi.nlm.nih.gov/assembly/GCF_000010085.1/	10.1101/gr.4106106	Toh et al., 2006
Candidatus Sodalis melophagi	strain=melophagi					4569254	0.560132	4914	768.686	1.07545	372	3729	no	Melophagus ovinus	Diptera	1173031	1173031	2012-06-01	University of South Bohemia, Czech Republic	http://users.prf.jcu.cz/novake01/	10.1371/journal.pone.0040354	Chrudimský et al., 2012
Sodalis praecaptivus	strain=HS1	GCA_000517425.1	PRJNA199998	SAMN02641639	ASM51742v1	5159425	0.571026	4497	952.958	0.871609	499	4356	no	free-living		1239307	1239307	2014-01-10	University of Utah, USA		10.1371/journal.pgen.1002990	Clayton et al., 2012
Candidatus Sodalis pierantonius str. SOPE	strain=SOPE	GCA_000517405.1	PRJNA34865	SAMN02641641	ASM51740v1	4513140	0.560596	5098	719.337	1.12959	198	3220	no	Sitophilus oryzae	Coleoptera	2342	2342	2014-01-10	University of Utah, USA	https://www.ncbi.nlm.nih.gov/assembly/GCF_000517405.1	10.1093/gbe/evt210	Oakeson et al., 2014
Sodalis glossinidius str. 'morsitans'	strain=morsitans	GCA_900004845.1	PRJEB9474	SAMEA3430699	SgGMMB4	4311658	0.543944	5216	618.342	1.20974	35	4023	no	Glossina morsitans	Diptera	343509	63612	2016-07-01	CENTRE FOR GENOMIC RESEARCH (CGR)	https://www.ncbi.nlm.nih.gov/assembly/GCA_900004845.1/		unpublished
Sodalis sp. TME1	strain=TME1	GCA_001879235.1	PRJNA349489	SAMN05931173	ASM187923v1	3419870	0.569845	4118	681.996	1.20414	198	3298	no	Llaveia axin axin	Hemiptera	1912097	1912097	2016-11-15	Center for Genome Sciences, Mexico	https://www.ncbi.nlm.nih.gov/nuccore/MNBX00000000.1/	10.5772/66442	Rosas-Pérez et al., 2017
Sodalis sp. SAL1	strain=SAL1					4131131	0.567248	3809	899.605	0.922024	259	3274	no	Lasioglossum albipes	Hymenoptera			2018-08-01	Lewis-Sigler Institute for Integrative Genomics, USA	https://datadryad.org/stash/dataset/doi:10.5061/dryad.0vt7nt0	10.1098/rsos.180369	Rubin et al., 2018
Sodalis sp. SAL2	strain=SAL2					4197555	0.57503	4324	814.841	1.03012	212	3791	no	Lasioglossum albipes	Hymenoptera			2018-08-01	Lewis-Sigler Institute for Integrative Genomics, USA	https://datadryad.org/stash/dataset/doi:10.5061/dryad.0vt7nt0	10.1098/rsos.180369	Rubin et al., 2018
Sodalis sp. 159R	strain=159R	GCA_004346745.1	PRJNA524152	SAMN11025819	ASM434674v1	6384591	0.549795	5692	962.402	0.891521	519	5412	wood	free-living		2529856	2529856	2019-03-11	DOE Joint Genome Institute, USA			unpublished
Sodalis ligni dw23	strain=dw23		PRJNA599932			6396887	0.549678	5788	930.564	0.904815	475	5364	wood	free-living				2021-02-11	Institute of Microbiology, Czech Republic			current publication
Sodalis sp. dw96	strain=dw96		PRJNA613885			5939585	0.540387	5355	941.046	0.901578	766	5083	wood	free-living				2020-03-22	Institute of Microbiology, Czech Republic			current publication
