# Supplementary material for: Ecological Divergence Within the Enterobacterial Genus Sodalis: From Insect Symbionts to Inhabitants of Decomposing Deadwood
Source: Front Microbiol. 2021 Jun 11;12:668644. doi: 10.3389/fmicb.2021.668644 (PMC8226273; doi:10.3389/fmicb.2021.668644)
Supplement: Supplementary Table 2 — ANI statistics calculated for 11 available Sodalis genomes. [file Table_2.XLSX]

## Sheet: Sheet1
Supplementary Table 2: ANI statistics calculated for 11 available Sodalis genomes.
	S_ligni_23	S_96	S_SAL1	S_SAL2	S_glossinidius_morsitans_ASM	S_glossinidius_morsitans_Sg	S_melophagi	S_praecaptivus	S_SOPE	S_sp_159R	S_sp_TME1
S_ligni_23	1	0.876003	0.766387	0.763746	0.764466	0.764712	0.767353	0.764671	0.767225	0.983431	0.769347
S_96	0.875706	1	0.764426	0.764379	0.761874	0.761823	0.765329	0.763527	0.764738	0.876043	0.767193
S_SAL1	0.765498	0.764544	1	0.966694	0.860461	0.8603	0.95605	0.968809	0.959287	0.765216	0.954634
S_SAL2	0.764568	0.764069	0.965474	1	0.86454	0.864963	0.964646	0.974263	0.967048	0.763882	0.962594
S_glossinidius_morsitans_ASM	0.765283	0.762346	0.859244	0.863114	1	0.998501	0.864466	0.860513	0.863672	0.765997	0.865426
S_glossinidius_morsitans_Sg	0.765749	0.761933	0.860451	0.86361	0.998205	1	0.865056	0.860931	0.863958	0.765435	0.865465
S_melophagi	0.766127	0.7645	0.954171	0.960731	0.865092	0.866631	1	0.963926	0.961647	0.766668	0.969656
S_praecaptivus	0.765434	0.763136	0.96683	0.973642	0.860302	0.860322	0.963082	1	0.966643	0.765101	0.962205
S_SOPE	0.78072	0.760759	0.957141	0.952749	0.861092	0.861308	0.962378	0.965912	1	0.767255	0.960605
S_sp_159R	0.982828	0.876038	0.766928	0.764864	0.764892	0.764847	0.768394	0.765166	0.767812	1	0.769789
S_sp_TME1	0.766983	0.765347	0.953198	0.962665	0.861168	0.86144	0.972252	0.962873	0.960606	0.766849	1
