# Supplementary material for: Ecological Divergence Within the Enterobacterial Genus Sodalis: From Insect Symbionts to Inhabitants of Decomposing Deadwood
Source: Front Microbiol. 2021 Jun 11;12:668644. doi: 10.3389/fmicb.2021.668644 (PMC8226273; doi:10.3389/fmicb.2021.668644)
Supplement: Supplementary Table 3 — Total count, gene share and richness of CAZymes identified in Sodalis genomes. Deadwood-associated strains followed by S. praecaptivus contain the highest number of diverse CAZy. [file Table_3.XLSX]

## Sheet: Sheet 1
Supplementary Table 3: Total count, gene share and richness of CAZymes identified in Sodalis genomes. Deadwood-associated strains followed by S. praecaptivus contain the highest number of diverse CAZy.
Sodalis strain	Total CAZy count per genome	CAZy share of total genes (%)	CAZy richness per genome
S. 159R	101	1.77	56
S. dw96	99	1.85	54
S. ligni	94	1.62	56
S. praecaptivus	87	1.93	48
S. glossinidius m. Sg	72	1.38	29
S. SAL2	71	1.64	40
S. glossinidius m. ASM	70	1.35	29
S. melophagi	70	1.42	34
S. SOPE	61	1.2	37
S. TME1	56	1.36	36
S. SAL1	52	1.37	31
