# Supplementary material for: Ecological Divergence Within the Enterobacterial Genus Sodalis: From Insect Symbionts to Inhabitants of Decomposing Deadwood
Source: Front Microbiol. 2021 Jun 11;12:668644. doi: 10.3389/fmicb.2021.668644 (PMC8226273; doi:10.3389/fmicb.2021.668644)
Supplement: Supplementary Table 4 — Per family counts of CAZymes and their assigned activities in individual genomes. [file Table_4.XLSX]

## Sheet: Sheet 1
Supplementary Table 4: Per family counts of CAZymes and their assigned activities in individual genomes.
gene	activity	S. ligni	S. dw96	S. 159R	S. praecaptivus	S. glossinidius m. ASM	S. glossinidius m. Sg	S. melophagi	S. SOPE	S. SAL1	S. TME1	S. SAL2
AA10	LPMOs	0	0	0	2	2	2	2	0	1	1	2
AA3		1	3	1	1	0	0	1	0	0	0	0
AA3_2		1	0	2	1	0	0	0	1	0	1	0
AA4		1	1	1	0	0	0	0	0	0	0	0
AA6		1	1	1	1	0	0	0	0	0	0	0
AA7		1	0	0	0	0	0	0	0	0	0	0
CBM48		1	1	1	1	1	1	1	1	0	0	0
CE1	other hemicellulases	1	1	1	2	1	1	1	1	1	1	1
CE10		3	2	4	3	0	0	1	1	0	1	0
CE11		1	1	1	1	1	1	1	1	1	1	1
CE9	peptidoglycan	2	3	2	1	1	1	1	1	1	1	1
GH1	cello/xylobiases	2	3	2	1	1	1	0	0	0	0	1
GH102	peptidoglycan	1	1	1	1	1	1	1	1	1	0	1
GH103	peptidoglycan	2	2	2	1	1	1	0	1	1	1	1
GH105	pectinases	0	0	0	1	0	0	0	0	0	0	1
GH109	glycan-degrading enzymes	0	0	0	1	0	0	0	0	0	0	1
GH127	pectinases	1	1	1	0	0	0	0	0	0	0	0
GH129	glycan-degrading enzymes	1	1	1	0	0	0	0	0	0	0	0
GH13_10		1	1	1	0	0	0	0	0	0	0	0
GH13_11		2	2	2	2	0	0	1	2	1	2	1
GH13_18		1	1	1	1	1	1	1	1	1	1	1
GH13_21		1	1	1	0	0	0	0	0	0	0	0
GH13_26		1	1	1	0	0	0	0	0	0	0	0
GH13_29		1	1	1	0	0	0	0	0	0	0	0
GH13_31		1	1	1	0	0	0	0	0	0	0	0
GH13_9		1	1	1	1	0	0	1	1	0	1	1
GH145	pectinases	0	1	0	0	0	0	0	0	0	0	0
GH15	alpha-glucanases	1	1	1	2	0	0	1	1	1	1	2
GH18	chitinases	0	0	0	1	1	1	0	0	0	0	0
GH19	chitinases	3	2	2	0	0	0	0	0	0	0	0
GH2	other hemicellulases	1	1	1	1	0	0	1	1	1	1	1
GH23	peptidoglycan	5	4	4	4	5	5	5	4	4	3	5
GH24	peptidoglycan	2	2	2	1	15	17	10	1	4	9	6
GH28		0	0	0	1	0	0	0	0	0	1	1
GH3	cello/xylobiases	3	3	3	2	1	1	2	3	1	1	3
GH31	alpha-glucanases	3	2	3	0	0	0	0	0	0	0	0
GH32		1	0	1	0	0	0	0	0	0	0	0
GH36	other hemicellulases	0	0	0	1	0	0	0	0	1	1	1
GH37	alpha-glucanases	2	2	2	2	2	2	1	3	1	1	1
GH4		0	0	0	1	0	0	0	1	0	0	0
GH42		1	1	1	0	0	0	0	0	0	0	0
GH43_26	other hemicellulases	1	1	1	0	0	0	0	0	0	0	0
GH73	peptidoglycan	1	1	1	2	1	1	1	1	1	0	1
GH77	alpha-glucanases	2	2	2	1	0	0	1	1	0	0	1
GH8	cellulases	1	1	1	1	0	0	0	2	0	1	1
GH88	glycan-degrading enzymes	2	2	3	2	1	1	0	1	0	0	0
GH94		1	1	1	0	0	0	0	0	0	0	0
GT14		0	0	1	0	0	0	0	0	0	0	0
GT19		1	1	1	1	1	1	1	1	1	1	1
GT2_Glycos_transf_2		9	10	13	8	5	5	8	5	4	3	7
GT20		1	1	1	1	1	1	1	0	1	1	1
GT25		0	0	0	2	1	1	2	1	1	3	1
GT26		1	1	1	1	1	1	1	1	1	1	1
GT28		1	1	1	1	1	1	1	1	1	1	1
GT30		1	1	1	1	1	1	1	1	1	1	1
GT35		1	2	2	2	0	0	2	2	2	1	2
GT4		4	7	4	9	10	10	6	6	7	3	3
GT5		1	1	1	1	0	0	1	1	0	1	1
GT51		4	3	3	4	3	3	3	3	3	3	3
GT56		1	1	1	1	1	1	1	1	1	1	1
GT73		1	1	1	1	1	1	1	1	1	1	1
GT8		1	2	1	1	0	0	0	0	0	1	1
GT81		1	1	1	1	0	0	0	1	1	1	1
GT83		1	2	2	3	3	3	3	2	2	1	3
GT84		1	1	1	0	0	0	0	0	0	0	0
GT9		5	6	6	5	5	5	4	3	3	2	6
