# Supplementary material for: Ecological Divergence Within the Enterobacterial Genus Sodalis: From Insect Symbionts to Inhabitants of Decomposing Deadwood
Source: Front Microbiol. 2021 Jun 11;12:668644. doi: 10.3389/fmicb.2021.668644 (PMC8226273; doi:10.3389/fmicb.2021.668644)
Supplement: Supplementary Table 5 — Relative abundances of a Sodalis OTU with 99.6% similarity to S. ligni among deadwood of 13 tree species after 6 years of decomposition from the study Moll et al. (2018). Data represent means and standard errors. [file Table_5.XLSX]

## Sheet: Sheet1
Supplementary Table 5: Relative abundances of a Sodalis OTU with 99.6% similarity to S. ligni among deadwood of 13 tree species after 6 years of decomposition from the study Moll et al., (2018). Data represent means and standard errors.
deadwood tree species	N samples	relative abundance (%)
Betula sp.	6	5.47 ± 1.72
Populus spp.	6	3.57 ± 1.55
Carpinus sp.	6	2.43 ± 1.46
Fraxinus excelsior	6	1.85 ± 1.35
Pseudotsuga menziesii	6	1.71 ± 1.12
Larix decidua	8	1.47 ± 0.78
Picea abies	6	1.11 ± 0.85
Tilia spp.	6	1.01 ± 0.52
Quercus spp.	6	0.63 ± 0.37
Prunus avium	6	0.46 ± 0.25
Pinus sylvestris	6	0.18 ± 0.1
Acer sp.	8	0.13 ± 0.07
Fagus sylvatica	6	0.04 ± 0.02
